# Supplementary material for: Past and future trends of Egypt’s water consumption and its sources
Source: Nat Commun. 2021 Jul 23;12:4508. doi: 10.1038/s41467-021-24747-9 (PMC8302683; doi:10.1038/s41467-021-24747-9)
Supplement: Supplementary file 4 — Supplementary Data 1 [file 41467_2021_24747_MOESM4_ESM.xlsx]

## Sheet: Supplementary Table 3
	Supplementary Table 3													CROP AND ANIMAL PRODUCT DATA Key crop and animal product figures and water usage estimates (2007-2011 average). * Indicates commodities where the 1996-2005 water consumption value was used in absence of yield and harvested area data for scaling. All total water use estimates are given in terms of consumption (without irrigation efficiency scaling). Import and Export Price/Quantity are computed in…
	Crop	Water Requirement (m3/tonne)	Production Quantity (tonnes)	Import Quantity (tonnes)	Export Quantity (tonnes)	Import Price/Quantity (USD/tonne)	Export Price/Quantity (USD/tonne)	Import Water Price (USD/m3)	Export Water Price using (USD/m3)	Production Water (km3)	Import Water (km3)	Export Water (km3)		[a] Mekonnen, M .M. & Hoekstra, A.Y. The green, blue and grey water footprint of crops and derived crop products, Value of Water Research Report Series No. 47, (UNESCO-IHE, Delft, the Netherlands, 2010)
	Maize	1062.1	7049659	5575547	7749	309	345	0.29	0.32	7.5	5.9	0		[b] Tyagi, N .K., Sharma, D. K. & Luthra, S. K. Determination of evapotranspiration for maize and berseem clover. Irrig Sci 21, 173–181 (2003). https://doi.org/10.1007/s00271-002-0061-3
	Wheat	901.3	7892700	9216803	2988	326	410	0.36	0.45	7.1	8.3	0		[c] Mekonnen, M. M. & Hoekstra, A. Y. The green, blue and grey water footprint of farm animals and animal products, Value of Water Research Report Series No. 48, (UNESCO-IHE, Delft, the Netherlands, 2010)
	Rice	979.6	5931043	57490	563713	432	579	0.44	0.59	5.8	0.1	0.6		[d] Mekonnen, M. M. and Hoekstra, A. Y. National water footprint accounts: the green, blue and grey water footprint of production and consumption, Value of Water Research Report Series No. 50, (UNESCO-IHE, Delft, the Netherlands, 2011)
	Sugar beet	162.8	6250100	~	106	~	710	~	4.36	1	~	0
	Sugar (Raw)	1124	~	965034	35836	701	613	0.62	0.55	~	1.1	0
	Sugar (Refined)	~	~	90898	187028	588	599	~	~	~	~	~
	Soybean	1488.1	30068	1452998	388	376	1560	0.25	1.05	0	2.2	0
	Cotton Lint	8608	148000	45447	71361	3264	3725	0.38	0.43	1.3	0.4	0.6
	Orange	472.6	2308800	177	645266	850	494	1.8	1.05	1.1	0	0.3
	Tomato	141.6	8954400	1080	22976	619	448	4.37	3.16	1.3	0	0
	Potato	273.6	3593700	98845	387742	1258	449	4.6	1.64	1	0	0.1
	Banana	428.9	1042300	10038	9322	507	591	1.18	1.38	0.4	0	0
	Broad Beans	1502.8	250869	297605	11631	748	1089	0.5	0.72	0.4	0.4	0
	Barley	2150.1	143080	8163	6093	378	422	0.18	0.2	0.3	0	0
	Groundnuts (In Shell)	1826.4	206780	2322	11234	1949	1062	1.07	0.58	0.4	0	0
	Sorghum	500.8	806510	10358	4183	501	555	1	1.11	0.4	0	0
	Olive	1340.5	457343	9	12797	1004	987	0.75	0.74	0.6	0	0
	Onion	205.5	2015147	381	287693	615	445	2.99	2.17	0.4	0	0.1
	Beef *	11313	436310	1471	275	3509	4928	0.31	0.44	4.9	0	0
	Chicken *	3680	708920	49375	1252	2029	2893	0.55	0.79	2.6	0.2	0
	Berseem	100.2	48555000	~	~	~	~	~	~	4.9	~	~
	Beans, Dry	1858.1	75319	18647	52439	845	1019	0.45	0.55	0.1	0	0.1
	Chickpea	1176.4	7383	17475	4773	1097	992	0.93	0.84	0	0	0
	Lentil	4542.1	1648	88738	6379	904	1080	0.2	0.24	0	0.4	0
	Beans, Green	266.9	287240	1	16777	1000	996	3.75	3.73	0.1	0	0
	Lemons and Limes	557.5	315790	18	20460	569	606	1.02	1.09	0.2	0	0
	Apple	623.3	513290	89951	155	942	830	1.51	1.33	0.3	0.1	0
	Watermelon	92.1	1639600	17	10358	907	596	9.85	6.47	0.2	0	0
	Mango	1777.8	527420	~	3715	~	614	~	0.35	0.9	~	0
	Tea *	221	~	79562	2905	2380	5733	10.77	25.94	~	0	0
	Molasses *	363	656000	5184	263920	856	537	2.36	1.48	0.2	0	0.1
	Cottonseed Oil *	3738	31640	934	200	597	1077	0.16	0.29	0.1	0	0
	Maize Oil *	2226	~	30505	6541	1228	1229	0.55	0.55	~	0.1	0
	Garlic	270	262082	5082	6112	814	883	3.01	3.27	0.1	0	0
	Strawberry	282.4	219232	72	38076	722	878	2.56	3.11	0.1	0	0
	Artichoke	771.2	195336	0	9872	~	1276	~	1.65	0.2	0	0
	Cabbage	202.6	662476	0	924	~	703	~	3.47	0.1	0	0
	Carrot & Turnip	262.8	164128	0	347	~	171	~	0.65	0	0	0
	Cauliflower & Broccoli	170.6	131772	3	1020	2867	935	16.8	5.48	0	0	0
	Chili Pepper Green	154.9	694868	0	5007	~	901	~	5.82	0.1	0	0
	Cucumber	195.2	632741	0	521	~	1045	~	5.35	0.1	0	0
	Eggplant	270	1217940	0	270	~	878	~	3.25	0.3	0	0
	Melon	168	957408	180	4452	1328	672	7.9	4	0.2	0	0
	Peaches & Nectarine	1152.8	358728	2104	6780	797	923	0.69	0.8	0.4	0	0
	Pumpkin, Squash	182.7	659624	~	265	~	403	~	2.21	0.1	~	0
	Sweet Potato	111	325130	0	9775	~	529	~	4.77	0	0	0
	Tangerines, Mandarin, Clementine	574.6	794188	0	8647	2000	657	3.48	1.14	0.5	0	0
	Vegetable Leg Nes	2567.2	134140	~	~	~	~	~	~	0.3	~	~
	Vegetable Fresh Nes	192.7	577001	242	8559	1367	734	7.09	3.81	0.1	0	0
